# Supplementary material for: Modeling traumatic brain injury lifetime data: Improved estimators for the Generalized Gamma distribution under small samples
Source: PLoS One. 2019 Aug 30;14(8):e0221332. doi: 10.1371/journal.pone.0221332 (PMC6716661; doi:10.1371/journal.pone.0221332)
Supplement: S1 File — (XLS) [file pone.0221332.s001.xls]

## Sheet: sample_TBI
ID	Gender	Age	Trauma.type	Brain.region	Mechanical Ventilation (MV)	ICU	TQT	Duration.IOT	Duration.MV	Duration.hospital	Duration.ICU	Duration.enf.neuro	GCS.inicial	Risk.TCE.GCS	RTS	ISS	Classification.ISS	AIS	Classification.AIS	Region
5	Male	16	traffic accident	temporo-parietal	yes	yes	yes	15	15	25	16	9	4	high	5.03	10	low	3	high risk without imminent risk of life	head & abrasions
9	Male	20	traffic accident	temporal-parietal	yes	no	no	1	1	6	0	5	6	high	5.967	17	moderate	4	high risk with imminent risk of life	head & abrasions
15	Male	22	traffic accident	frontal	yes	no	no	2	2	20	0	19	8	high	5.967	22	moderate	4	high risk with imminent risk of life	head
10	Male	23	traffic accident	frontal	yes	yes	no	2	2	12	3	8	7	high	5.967	17	moderate	4	high risk with imminent risk of life	head & abrasions
38	Male	25	traffic accident	frontal	yes	yes	no	8	8	23	13	10	8	high	5.967	17	moderate	4	high risk with imminent risk of life	face
14	Male	27	traffic accident	fronto-parietal	no	yes	no	0	0	6	3	2	14	low	7.841	11	low	3	high risk without imminent risk of life	head
45	Male	27	traffic accident	temporal	yes	yes	yes	12	29	67	43	24	4	high	5.03	19	moderate	3	high risk without imminent risk of life	face
46	Male	35	traffic accident	frontal	yes	yes	yes	14	19	19	4	15	8	high	5.967	35	high	4	high risk with imminent risk of life	head
48	Male	35	traffic accident	frontal	yes	no	no	2	2	6	0	4	8	high	5.967	22	moderate	4	high risk with imminent risk of life	face
24	Male	36	traffic accident	fronto-temporal	yes	yes	yes	6	14	35	22	12	3	high	4.094	35	high	4	high risk with imminent risk of life	head
21	Male	39	traffic accident	temporal	no	no	no	0	0	23	0	21	11	moderate	6.904	47	high	4	high risk with imminent risk of life	neck
30	Male	40	traffic accident	temporal	yes	yes	yes	11	15	35	18	16	7	high	5.967	17	moderate	4	high risk with imminent risk of life	head & abrasions
7	Male	43	traffic accident	fronto-parietal	yes	yes	no	4	4	21	8	12	7	high	5.235	8	low	2	moderate	head & abrasions
35	Male	43	traffic accident	fronto-parietal	yes	yes	no	7	7	15	10	5	14	low	7.841	18	moderate	4	high risk with imminent risk of life	head, chest & abrasions
16	Male	47	traffic accident	frontal-temporal	yes	yes	yes	14	24	44	29	14	6	high	4.502	18	moderate	4	high risk with imminent risk of life	head
13	Male	57	traffic accident	bi-frontal	yes	yes	yes	8	12	65	13	51	7	high	5.967	22	moderate	3	high risk without imminent risk of life	lower members
26	Male	58	traffic accident	fronto-parietal	yes	yes	no	13	13	39	13	23	8	high	5.967	20	moderate	4	high risk with imminent risk of life	head
28	Male	62	traffic accident	temporal	no	no	no	0	0	4	0	3	14	low	7.841	5	low	2	moderate	head & abrasions
19	Male	82	traffic accident	temporal e mesencefálica	yes	yes	yes	6	7	50	10	39	10	moderate	6.613	24	moderate	3	high risk without imminent risk of life	head

## Sheet: cod
Variable	Description
ID	Patient ID
Gender	Patient Gender
Age	Patient Age
Trauma.type	Type of the Trauma
Brain.region	Trauma Brain Region
Mechanical Ventilation (MV)	Usage of Mechanical Ventilation
ICU	Presence in the intensive care unit
TQT	Presence of Tracheostomy
Duration.IOT	Intensive Unit Care length of stay
Duration.MV	Mechanical Ventilation duration
Duration.hospital	Hospital length of stay
Duration.ICU	Intensive Care and Treatment Center length of stay
Duration.enf.neuro	Neurology Inpatient Unit length of stay
GCS.inicial	Glasgow Coma Scale
Risk.TCE.GCS	Level of brain injury (Glasgow Coma Scale)
RTS	Revised Trauma Score
ISS	Injury Severity Score
Classification.ISS	Injury Severity Score Classification
AIS	Abbreviated Injury Scale
Classification.AIS	Abbreviated Injury Scale Classification
Region	Injury body region
